# Supplementary material for: Chikungunya virus persists in joint-associated macrophages and promotes chronic disease in mice
Source: Nat Microbiol. 2026 Apr 1;11(5):1302–17. doi: 10.1038/s41564-026-02303-9 (PMC13171603; doi:10.1038/s41564-026-02303-9)
Supplement: Supplementary file 3 — Source data. [file 41564_2026_2303_MOESM3_ESM.xlsx]

## Sheet: Fig S1A
Supplementary Fig 1A: RT-qPCR
Full Ankle Homegenate	Single Cell Suspension
40399.2	11451.3
56293.3	20606.8
63171.5	53659.1
22188.5	23244.1
53659.1	16137.4
60642.3	51103.3

## Sheet: Fig S1C
Supplementary Fig 1C: Cell Numbers
ALL OTHER CELLS		MACROPHAGES		CD4+ T CELLS
Mock	CHIKV	Mock	CHIKV	Mock	CHIKV
1371647	1209521	141527	217472	3305	19587
1752412	1169786	154595	407124	3715	33714
1822684	1905057	183459	275902	3827	22975
1408011	693961	255731	358883	13545	61167
1408011	1102502	255843	418326	10488	61766
1117006	1002272	210889	282886	13074	44950
