# Supplementary material for: Chikungunya virus persists in joint-associated macrophages and promotes chronic disease in mice
Source: Nat Microbiol. 2026 Apr 1;11(5):1302–17. doi: 10.1038/s41564-026-02303-9 (PMC13171603; doi:10.1038/s41564-026-02303-9)
Supplement: Supplementary file 4 — Source data. [file 41564_2026_2303_MOESM4_ESM.xlsx]

## Sheet: %CD45
Mock	Mock	Mock	Mock	Mock	Mock	CHIKV	CHIKV	CHIKV	CHIKV	CHIKV	CHIKV	MAYV	MAYV	MAYV	MAYV	MAYV	MAYV	RRV	RRV	RRV	RRV	RRV	RRV
29.2	28.8	29.8	22.3	22.9	22	42	41.7	51	33.3	31.2	30	36.3	36.6	40.1	32.9	30.5	31	36.5	47.3	41.8	22.3	22.9	22

## Sheet: #CD45+
Mock	Mock	Mock	Mock	Mock	Mock	CHIKV	CHIKV	CHIKV	CHIKV	CHIKV	CHIKV	MAYV	MAYV	MAYV	MAYV	MAYV	MAYV	RRV	RRV	RRV	RRV	RRV	RRV
700800	633600	700300	747050	790050	726000	1365000	1313550	1479000	1165500	1123200	1125000	998250	1098000	1223050	1102150	1052250	1147000	930750	946000	1024100	896000	656500	756000

## Sheet: %F480+
Mock	Mock	Mock	Mock	Mock	Mock	CHIKV	CHIKV	CHIKV	CHIKV	CHIKV	CHIKV	MAYV	MAYV	MAYV	MAYV	MAYV	MAYV	RRV	RRV	RRV	RRV	RRV	RRV
46.6	47.2	48.7	72.7	67.2	69	70	72.2	72.7	72.8	76.1	75.3	68.6	69.2	73.7	74.1	69.7	74.5	54.1	49.4	59.1	66.5	67.9	76.7

## Sheet: #F480+
Mock	Mock	Mock	Mock	Mock	Mock	CHIKV	CHIKV	CHIKV	CHIKV	CHIKV	CHIKV	MAYV	MAYV	MAYV	MAYV	MAYV	MAYV	RRV	RRV	RRV	RRV	RRV	RRV
326400	299200	340750	388800	338800	357200	955500	948150	1075900	786500	749700	655400	684750	759000	899750	671000	636000	704550	502350	466000	605150	433500	274000	472850

## Sheet: % CD11c+CD11clow
Mock	Mock	Mock	Mock	Mock	Mock	CHIKV	CHIKV	CHIKV	CHIKV	CHIKV	CHIKV	MAYV	MAYV	MAYV	MAYV	MAYV	MAYV	RRV	RRV	RRV	RRV	RRV	RRV
92.2	91.3	89.9	96.1	96.5	96.4	84.7	87	88.9	96.5	95.7	95.4	91	91.4	90.9	96	94.8	95.1	87	82.6	78.9	96.8	96.6	96.1

## Sheet: #CD11b+CD11clow
Mock	Mock	Mock	Mock	Mock	Mock	CHIKV	CHIKV	CHIKV	CHIKV	CHIKV	CHIKV	MAYV	MAYV	MAYV	MAYV	MAYV	MAYV	RRV	RRV	RRV	RRV	RRV	RRV
300000	272800	305500	522600	514050	481800	809250	825300	957000	819000	817200	810000	621500	693000	817400	783900	693450	814000	438600	386000	477750	577500	432250	555000
