# Supplementary material for: Chikungunya virus persists in joint-associated macrophages and promotes chronic disease in mice
Source: Nat Microbiol. 2026 Apr 1;11(5):1302–17. doi: 10.1038/s41564-026-02303-9 (PMC13171603; doi:10.1038/s41564-026-02303-9)
Supplement: Supplementary file 5 — Source data. [file 41564_2026_2303_MOESM5_ESM.xlsx]

## Sheet: %CD45+
Mock	Mock	Mock	Mock	Mock	Mock	CHIKV AF Vehicle	CHIKV AF Vehicle	CHIKV AF Vehicle	CHIKV AF Vehicle	CHIKV AF Vehicle	CHIKV AF Vehicle	CHIKV AF SRI42718	CHIKV AF SRI42718	CHIKV AF SRI42718	CHIKV AF SRI42718	CHIKV AF SRI42718	CHIKV AF SRI42718
24.2	29	31.6	25.7	25.4	27.8	39.5	32.1	57.1	35	40.3	38.8	47.8	37.9	41	41.8	29.6	33.7

## Sheet: #CD45+
Mock	Mock	Mock	Mock	Mock	Mock	CHIKV AF Vehicle	CHIKV AF Vehicle	CHIKV AF Vehicle	CHIKV AF Vehicle	CHIKV AF Vehicle	CHIKV AF Vehicle	CHIKV AF SRI42718	CHIKV AF SRI42718	CHIKV AF SRI42718	CHIKV AF SRI42718	CHIKV AF SRI42718	CHIKV AF SRI42718
665500	855500	1011200	629650	546100	806200	1402250	1107450	1570250	945000	1188850	1202800	1792500	1231750	1250500	1003200	814000	1027850

## Sheet: %F480+
Mock	Mock	Mock	Mock	Mock	Mock	CHIKV AF Vehicle	CHIKV AF Vehicle	CHIKV AF Vehicle	CHIKV AF Vehicle	CHIKV AF Vehicle	CHIKV AF Vehicle	CHIKV AF SRI42718	CHIKV AF SRI42718	CHIKV AF SRI42718	CHIKV AF SRI42718	CHIKV AF SRI42718	CHIKV AF SRI42718
68.1	71	67.1	64.4	63.1	63.1	71.3	79	39.3	74.8	73.4	71	55.4	75.8	59.6	68.5	65.8	77.9

## Sheet: #F480+
Mock	Mock	Mock	Mock	Mock	Mock	CHIKV AF Vehicle	CHIKV AF Vehicle	CHIKV AF Vehicle	CHIKV AF Vehicle	CHIKV AF Vehicle	CHIKV AF Vehicle	CHIKV AF SRI42718	CHIKV AF SRI42718	CHIKV AF SRI42718	CHIKV AF SRI42718	CHIKV AF SRI42718	CHIKV AF SRI42718
453750	607700	678400	406700	344000	510400	1001100	876300	618750	707400	870250	855600	993750	932750	747250	686400	536250	802150

## Sheet: %CD11b+CD11clow
Mock	Mock	Mock	Mock	Mock	Mock	CHIKV AF Vehicle	CHIKV AF Vehicle	CHIKV AF Vehicle	CHIKV AF Vehicle	CHIKV AF Vehicle	CHIKV AF Vehicle	CHIKV AF SRI42718	CHIKV AF SRI42718	CHIKV AF SRI42718	CHIKV AF SRI42718	CHIKV AF SRI42718	CHIKV AF SRI42718
86.1	87.8	87.8	90	90	89.3	91.2	89.8	89.7	88.9	90.7	89.6	92.4	92.9	94	93.6	91.4	95.1

## Sheet: #CD11b+CD11clow
Mock	Mock	Mock	Mock	Mock	Mock	CHIKV AF Vehicle	CHIKV AF Vehicle	CHIKV AF Vehicle	CHIKV AF Vehicle	CHIKV AF Vehicle	CHIKV AF Vehicle	CHIKV AF SRI42718	CHIKV AF SRI42718	CHIKV AF SRI42718	CHIKV AF SRI42718	CHIKV AF SRI42718	CHIKV AF SRI42718
390500	533950	595200	365050	309600	455300	912350	786600	552750	629100	790600	765700	915000	867750	701500	643200	489500	762500

## Sheet: %CD4+
Mock	Mock	Mock	Mock	Mock	Mock	CHIKV AF Vehicle	CHIKV AF Vehicle	CHIKV AF Vehicle	CHIKV AF Vehicle	CHIKV AF Vehicle	CHIKV AF Vehicle	CHIKV AF SRI42718	CHIKV AF SRI42718	CHIKV AF SRI42718	CHIKV AF SRI42718	CHIKV AF SRI42718	CHIKV AF SRI42718
45.6	42.2	32.5	39.6	41.6	37.7	67.7	70.5	49.8	68.4	69	73.4	68.9	63.9	71.4	76	61.2	69.2

## Sheet: #CD4+
Mock	Mock	Mock	Mock	Mock	Mock	CHIKV AF Vehicle	CHIKV AF Vehicle	CHIKV AF Vehicle	CHIKV AF Vehicle	CHIKV AF Vehicle	CHIKV AF Vehicle	CHIKV AF SRI42718	CHIKV AF SRI42718	CHIKV AF SRI42718	CHIKV AF SRI42718	CHIKV AF SRI42718	CHIKV AF SRI42718
12100	7965	4480	3920	5160	4350	50765	50025	49500	28890	33335	43090	43125	45175	47275	54720	17050	27145

## Sheet: %CD8+
Mock	Mock	Mock	Mock	Mock	Mock	CHIKV AF Vehicle	CHIKV AF Vehicle	CHIKV AF Vehicle	CHIKV AF Vehicle	CHIKV AF Vehicle	CHIKV AF Vehicle	CHIKV AF SRI42718	CHIKV AF SRI42718	CHIKV AF SRI42718	CHIKV AF SRI42718	CHIKV AF SRI42718	CHIKV AF SRI42718
41.2	35.1	35.7	41.6	48.3	41.1	26.2	23.8	43.8	25	23.9	19.6	24	28.8	22.3	19.8	32.5	22.7

## Sheet: #CD8+
Mock	Mock	Mock	Mock	Mock	Mock	CHIKV AF Vehicle	CHIKV AF Vehicle	CHIKV AF Vehicle	CHIKV AF Vehicle	CHIKV AF Vehicle	CHIKV AF Vehicle	CHIKV AF SRI42718	CHIKV AF SRI42718	CHIKV AF SRI42718	CHIKV AF SRI42718	CHIKV AF SRI42718	CHIKV AF SRI42718
11000	6490	4800	4165	5805	4640	19525	16905	43450	10530	11505	11470	15000	20475	14640	14160	9075	8845
