# Supplementary material for: Chikungunya virus persists in joint-associated macrophages and promotes chronic disease in mice
Source: Nat Microbiol. 2026 Apr 1;11(5):1302–17. doi: 10.1038/s41564-026-02303-9 (PMC13171603; doi:10.1038/s41564-026-02303-9)
Supplement: Supplementary file 6 — Statistical source data. [file 41564_2026_2303_MOESM6_ESM.xlsx]

## Sheet: IFNg
Mock	Mock	Mock	Mock	Mock	Mock	Mock	Mock	Mock	Mock	CHIKV	CHIKV	CHIKV	CHIKV	CHIKV	CHIKV	CHIKV	CHIKV	CHIKV	CHIKV
1.10224	5.90553	0	0.500502	1.52519	0.20125	0.741741	1.47439	0.857985	1.06575	52.3704	22.3887	47.1472	31.3775	37.1969	22.0779	11.1683	29.0269	23.5552	22.8656
p = < 0.0001

## Sheet: IL1b
Mock	Mock	Mock	Mock	Mock	Mock	Mock	Mock	Mock	Mock	CHIKV	CHIKV	CHIKV	CHIKV	CHIKV	CHIKV	CHIKV	CHIKV	CHIKV	CHIKV
0.532325	3.63529	0.747265	0.540555	1.0415	1.22832	0.834721	1.26646	1.83199	1.83199	2.66438	1.71368	2.60036	4.96865	2.58921	1.60789	2.19224	3.21024	2.41074	2.70242
p = 0.0029

## Sheet: MHCII
Mock	Mock	Mock	Mock	Mock	Mock	Mock	Mock	Mock	Mock	CHIKV	CHIKV	CHIKV	CHIKV	CHIKV	CHIKV	CHIKV	CHIKV	CHIKV	CHIKV
0.500696	2.06742	1.50536	0.537448	1.41936	0.841255	0.812581	1.38216	0.533087	1.67023	6.76692	5.40373	10.4935	6.85354	7.67378	5.83258	7.26354	10.441	6.56841	10.4033
p = < 0.0001

## Sheet: NLRP3
Mock	Mock	Mock	Mock	Mock	Mock	Mock	Mock	Mock	Mock	CHIKV	CHIKV	CHIKV	CHIKV	CHIKV	CHIKV	CHIKV	CHIKV	CHIKV	CHIKV
0.534926	2.3315	1.13415	0.514854	1.42559	0.963211	0.689308	1.18305	0.781756	1.5686	4.17335	2.69748	5.43892	3.4589	4.01023	1.75975	4.25264	5.98586	3.70445	4.15653
p = <0.0001

## Sheet: TNF
Mock	Mock	Mock	Mock	Mock	Mock	Mock	Mock	Mock	Mock	CHIKV	CHIKV	CHIKV	CHIKV	CHIKV	CHIKV	CHIKV	CHIKV	CHIKV	CHIKV
0.561119	3.04319	1.04205	0.58816	1.39375	0.685562	0.728479	1.30682	0.71201	1.4753	7.83535	3.09276	6.963	3.86542	6.12184	2.59463	2.24397	2.89774	2.08306	2.04909
p = 0.0011
