# Supplementary material for: Chikungunya virus persists in joint-associated macrophages and promotes chronic disease in mice
Source: Nat Microbiol. 2026 Apr 1;11(5):1302–17. doi: 10.1038/s41564-026-02303-9 (PMC13171603; doi:10.1038/s41564-026-02303-9)
Supplement: Supplementary file 7 — Statistical source data. [file 41564_2026_2303_MOESM7_ESM.xlsx]

## Sheet: Average CHIKV Genomes proportio
CHIKV Genoomes Proportion Cell Sort
All Other Cells	All Other Cells	All Other Cells	All Other Cells	All Other Cells	All Other Cells	CD4+ T Cells	CD4+ T Cells	CD4+ T Cells	CD4+ T Cells	CD4+ T Cells	CD4+ T Cells	Macrophages	Macrophages	Macrophages	Macrophages	Macrophages	Macrophages
1.48	0.61	0.02	2.7	1.5	8.7	0.01	5.04	21.55	2.8	6.5	15.1	98.5	94.3	78.42	94.5	92	76.2
AOC vs CD4 p = 0.3624
AOC vs Macrophages p = < 0.0001
CD4 vs Macrophages p = < 0.0001

## Sheet: Genomes in Ankle vs Sorted Macs
	Whole Ankle Tissue	Whole Ankle Tissue	Whole Ankle Tissue	Whole Ankle Tissue	Whole Ankle Tissue	Whole Ankle Tissue	Sorted Macrophages	Sorted Macrophages	Sorted Macrophages	Sorted Macrophages	Sorted Macrophages	Sorted Macrophages
CHIKV RNA Copies/Ankle	1.685e+07	1.52187e+06	2.61988e+06	1.75166e+06	2.66492e+06	1.53903e+06	4.74128e+06	5.86608e+06	1.50967e+06	2.99883e+06	1.54069e+06	748921
p = 0.5567
