# Supplementary material for: Chikungunya virus persists in joint-associated macrophages and promotes chronic disease in mice
Source: Nat Microbiol. 2026 Apr 1;11(5):1302–17. doi: 10.1038/s41564-026-02303-9 (PMC13171603; doi:10.1038/s41564-026-02303-9)
Supplement: Supplementary file 8 — Statistical source data. [file 41564_2026_2303_MOESM8_ESM.xlsx]

## Sheet: Fig 3BTNF
Mock All Other Cells	Mock All Other Cells	Mock All Other Cells	Mock All Other Cells	Mock All Other Cells	Mock All Other Cells	Mock CD4+ T cells	Mock CD4+ T cells	Mock CD4+ T cells	Mock CD4+ T cells	Mock CD4+ T cells	Mock CD4+ T cells	Mock Macrophages	Mock Macrophages	Mock Macrophages	Mock Macrophages	Mock Macrophages	Mock Macrophages	CHIKV All Other Cells	CHIKV All Other Cells	CHIKV All Other Cells	CHIKV All Other Cells	CHIKV All Other Cells	CHIKV All Other Cells	CHIKV CD4+ T Cells	CHIKV CD4+ T Cells	CHIKV CD4+ T Cells	CHIKV CD4+ T Cells	CHIKV CD4+ T Cells	CHIKV CD4+ T Cells	CHIKV Macrophages	CHIKV Macrophages	CHIKV Macrophages	CHIKV Macrophages	CHIKV Macrophages	CHIKV Macrophages
0.198528	12.4707	0.403912	0.218749	14.2119	0.321664	161.679	208.742	254.686	245.734	403.248	287.406	14.9899	37.7308	798.766	10.8193	32.7659	1107.37	13.2171	0.498802	0.37735	20.3901	0.307603	0.193295	363.085	127.853	113.933	376.549	170.36	130.254	1517.79	1919.16	354.762	2221.66	1995.91	139.374
Mock AOC vs CHIKV AOC p = < 0.0001
CHIKV AOC vs CHIKV Macrophages p = < 0.0001
CHIKV CD4 vs CHIKV Macrophages p = 0.0007

## Sheet: Fig 3B-NLRP3
Mock All Other Cells	Mock All Other Cells	Mock All Other Cells	Mock All Other Cells	Mock All Other Cells	Mock All Other Cells	Mock CD4+ T cells	Mock CD4+ T cells	Mock CD4+ T cells	Mock CD4+ T cells	Mock CD4+ T cells	Mock CD4+ T cells	Mock Macrophages	Mock Macrophages	Mock Macrophages	Mock Macrophages	Mock Macrophages	Mock Macrophages	CHIKV All Other Cells	CHIKV All Other Cells	CHIKV All Other Cells	CHIKV All Other Cells	CHIKV All Other Cells	CHIKV All Other Cells	CHIKV CD4+ T Cells	CHIKV CD4+ T Cells	CHIKV CD4+ T Cells	CHIKV CD4+ T Cells	CHIKV CD4+ T Cells	CHIKV CD4+ T Cells	CHIKV Macrophages	CHIKV Macrophages	CHIKV Macrophages	CHIKV Macrophages	CHIKV Macrophages	CHIKV Macrophages
0.212513	14.327	0.328436	0.198605	18.0055	0.279644	72.3239	82.5676	43.9912	59.0216	65.1992	36.0598	3.99417	12.7911	287.319	5.06727	14.5473	386.194	12.2619	0.559408	0.27601	22.5473	0.405318	0.198951	95.6448	60.0835	27.3001	166.949	79.0064	44.5099	581.234	666.932	109.023	865.694	946.706	60.299
Mock Macrophages vs CHIKV Macrophages p = 0.0022
CHIKV AOC vs CHIKV Macrophages p < 0.0001
CHIKV CD4 vs CHIKV Macrophages p 0.0008

## Sheet: Fig 3B-IL1b
Mock All Other Cells	Mock All Other Cells	Mock All Other Cells	Mock All Other Cells	Mock All Other Cells	Mock All Other Cells	Mock CD4+ T cells	Mock CD4+ T cells	Mock CD4+ T cells	Mock CD4+ T cells	Mock CD4+ T cells	Mock CD4+ T cells	Mock Macrophages	Mock Macrophages	Mock Macrophages	Mock Macrophages	Mock Macrophages	Mock Macrophages	CHIKV All Other Cells	CHIKV All Other Cells	CHIKV All Other Cells	CHIKV All Other Cells	CHIKV All Other Cells	CHIKV All Other Cells	CHIKV CD4+ T Cells	CHIKV CD4+ T Cells	CHIKV CD4+ T Cells	CHIKV CD4+ T Cells	CHIKV CD4+ T Cells	CHIKV CD4+ T Cells	CHIKV Macrophages	CHIKV Macrophages	CHIKV Macrophages	CHIKV Macrophages	CHIKV Macrophages	CHIKV Macrophages
0.233779	17.206	0.248608	0.199369	20.4791	0.244925	33.02	44.2332	23.0013	34.356	57.0375	20.1158	5.75331	18.4849	351.804	4.04978	16.2255	407.853	36.5581	0.801461	0.334725	33.5631	0.484845	0.206661	102.284	63.4372	28.1949	113.093	67.8065	23.9898	429.716	549.257	52.8746	350.313	566.408	22.3205
Mock Macrophages vs CHIKV Macrophages p = 0.1123
CHIKV AOC vs CHIKV Macrophages p = 0.0019
CHIKV CD4 vs CHIKV Macrophages p = 0.0133

## Sheet: Fig 3B-H2-Aa
Mock All Other Cells	Mock All Other Cells	Mock All Other Cells	Mock All Other Cells	Mock All Other Cells	Mock All Other Cells	Mock CD4+ T cells	Mock CD4+ T cells	Mock CD4+ T cells	Mock CD4+ T cells	Mock CD4+ T cells	Mock CD4+ T cells	Mock Macrophages	Mock Macrophages	Mock Macrophages	Mock Macrophages	Mock Macrophages	Mock Macrophages	CHIKV All Other Cells	CHIKV All Other Cells	CHIKV All Other Cells	CHIKV All Other Cells	CHIKV All Other Cells	CHIKV All Other Cells	CHIKV CD4+ T Cells	CHIKV CD4+ T Cells	CHIKV CD4+ T Cells	CHIKV CD4+ T Cells	CHIKV CD4+ T Cells	CHIKV CD4+ T Cells	CHIKV Macrophages	CHIKV Macrophages	CHIKV Macrophages	CHIKV Macrophages	CHIKV Macrophages	CHIKV Macrophages
0.202325	20.653	0.239314	0.261347	19.6157	0.195064	92.1833	85.5225	32.1197	76.6447	64.5351	18.1905	3.66025	10.2203	392.075	3.54406	10.253	590.401	101.893	1.50424	0.813625	131.303	0.747578	0.822804	248.335	211.872	83.5039	426.818	276.027	91.0894	900.187	834.961	67.6219	1254.08	1375.43	48.1034
																				Mock Macrophages vs CHIKV Macrophages p = 0.0076
																				CHIKV AOC vs CHIKV Macrophages p = 0.0008
																				CHIKV CD4 vs CHIKV Macrophages p 0.0189

## Sheet: Fig 3D-%CD45+
Mock	Mock	Mock	Mock	Mock	Mock	Mock	Mock	Mock	Mock	Mock	Mock	CHIKV	CHIKV	CHIKV	CHIKV	CHIKV	CHIKV	CHIKV	CHIKV	CHIKV	CHIKV	CHIKV	CHIKV
21	21.2	19	22	21.5	18.8	25.7	20.7	21	26.6	22	26.1	32.3	38.6	37.6	38.6	37.2	42.1	37.7	38.2	39.9	44	38.9	42.3
p = < 0.0001

## Sheet: Fig 3D-#CD45+
Mock	Mock	Mock	Mock	Mock	Mock	Mock	Mock	Mock	Mock	Mock	Mock	CHIKV	CHIKV	CHIKV	CHIKV	CHIKV	CHIKV	CHIKV	CHIKV	CHIKV	CHIKV	CHIKV	CHIKV
934500	975200	712500	605000	709500	611000	925200	910800	682500	957600	726000	978750	1598850	1582600	1635600	1698400	1525200	1768200	1036750	1184200	1356600	1870000	1225350	1163250
p = < 0.0001

## Sheet: Fig 3F-%F480+
Mock	Mock	Mock	Mock	Mock	Mock	Mock	Mock	Mock	Mock	Mock	Mock	CHIKV	CHIKV	CHIKV	CHIKV	CHIKV	CHIKV	CHIKV	CHIKV	CHIKV	CHIKV	CHIKV	CHIKV
60.2	62.3	68.9	53.2	70.3	47.4	58.5	70.8	72.5	75.9	67.5	66.7	70	70.8	73.1	68.3	74.6	67.2	77	72.4	81.6	83.3	81.1	77.8
p = 0.0018

## Sheet: Fig 3F-#F480+
Mock	Mock	Mock	Mock	Mock	Mock	Mock	Mock	Mock	Mock	Mock	Mock	CHIKV	CHIKV	CHIKV	CHIKV	CHIKV	CHIKV	CHIKV	CHIKV	CHIKV	CHIKV	CHIKV	CHIKV
560700	607200	491250	321750	498300	289575	540000	646800	494000	727200	488400	652500	1118700	1119300	1196250	1161600	1139800	1188600	797500	855600	1108400	1559750	992250	904750
p = < 0.0001

## Sheet: Fig 3H-%CD11b+CD11c low
Mock	Mock	Mock	Mock	Mock	Mock	Mock	Mock	Mock	Mock	Mock	Mock	CHIKV	CHIKV	CHIKV	CHIKV	CHIKV	CHIKV	CHIKV	CHIKV	CHIKV	CHIKV	CHIKV	CHIKV
97.9	97.4	98.1	98	96.5	96.1	97.6	97.6	86.4	89.1	87.8	85.1	94.5	95.9	93.3	97.1	94.3	96	94.9	96.3	87	88.4	89.3	86.9
p = 0.5454

## Sheet: Fig 3H-#CD11b+CD11c low
Mock	Mock	Mock	Mock	Mock	Mock	Mock	Mock	Mock	Mock	Mock	Mock	CHIKV	CHIKV	CHIKV	CHIKV	CHIKV	CHIKV	CHIKV	CHIKV	CHIKV	CHIKV	CHIKV	CHIKV
547350	593400	480000	316250	481800	278200	525600	629200	425750	648000	429000	555000	1059300	1074200	1117950	1126400	1074200	1142400	756250	824600	962200	1377000	885150	786500
p = < 0.0001

[truncated: 3 more sheets: Fig 3J-%MHCII+, Fig 3J-#MHCII+, Fig 3J-MHCII gMFI]
