# Supplementary material for: Chikungunya virus persists in joint-associated macrophages and promotes chronic disease in mice
Source: Nat Microbiol. 2026 Apr 1;11(5):1302–17. doi: 10.1038/s41564-026-02303-9 (PMC13171603; doi:10.1038/s41564-026-02303-9)
Supplement: Supplementary file 9 — Statistical source data. [file 41564_2026_2303_MOESM9_ESM.xlsx]

## Sheet: Fig 4D-IFNg
Mock All Other Cells	Mock All Other Cells	Mock All Other Cells	Mock All Other Cells	Mock All Other Cells	Mock All Other Cells	Mock CD4+ T cells	Mock CD4+ T cells	Mock CD4+ T cells	Mock CD4+ T cells	Mock CD4+ T cells	Mock CD4+ T cells	Mock Macrophages	Mock Macrophages	Mock Macrophages	Mock Macrophages	Mock Macrophages	Mock Macrophages	CHIKV All Other Cells	CHIKV All Other Cells	CHIKV All Other Cells	CHIKV All Other Cells	CHIKV All Other Cells	CHIKV All Other Cells	CHIKV CD4+ T Cells	CHIKV CD4+ T Cells	CHIKV CD4+ T Cells	CHIKV CD4+ T Cells	CHIKV CD4+ T Cells	CHIKV CD4+ T Cells	CHIKV Macrophages	CHIKV Macrophages	CHIKV Macrophages	CHIKV Macrophages	CHIKV Macrophages	CHIKV Macrophages
0.192236	21.763	0.239031	0.273693	15.4945	0.235808	643.591	683.72	0	738.006	218.822	316.177	0	0	0	0	0	0	15.8485	0.828452	0.571686	25.9396	0.180533	0.615021	4264.07	3260.88	4392.65	6875.8	5333.85	7920	2.05895	0	1.54513	1.11653	0	1.11653
																				Mock CD4 vs CHIKV CD4 p = < 0.0001
																				CHIKV AOC vs CHIKV CD4 p = < 0.0001
																				CHIKV CD4 vs CHIKV Macrophages p = < 0.0001

## Sheet: Fig 4F-%CD4+
Mock	Mock	Mock	Mock	CHIKV	CHIKV	CHIKV	CHIKV
45.8	34.9	32.3	33.9	64.5	74.3	72.1	64.7
p = 0.0002

## Sheet: Fig 4F-#CD4+
Mock	Mock	Mock	Mock	CHIKV	CHIKV	CHIKV	CHIKV
7150	3600	3960	5250	40460	74800	56700	38775
p = 0.0013

## Sheet: Fig 4G-%CD8+
Mock	Mock	Mock	Mock	CHIKV	CHIKV	CHIKV	CHIKV
42.5	41.1	49.8	46.3	24.6	20	21.8	28
p = 0.0002

## Sheet: Fig 4G-#CD8+
Mock	Mock	Mock	Mock	CHIKV	CHIKV	CHIKV	CHIKV
6825	4320	5940	7500	15300	19975	17010	16775
p = < 0.0001

## Sheet: Fig 4H-%CD4+IFNg+
	Mock	CHIKV E1	CHIKV Ova-257
	0.71	2.87	1.19
	0	2.49	1.51
	0	2.5	0.46
	0	2.09	1.27
	0.78	1.7	1.71
	0.47	2.19	1.29
	0	0	0.52
	1.69	1.81	1.11
	3.85	0.88	0.39
		2.26	1.59
	CHIKV E1 vs CHIKV Ova-257 p = 0.0226

## Sheet: Fig 4I-%CD8+IFNg+
	Mock	CHIKV E1	CHIKV Ova-257
	1.54	3.57	7.3
	0	2.57	4.13
	0	3.47	3.98
	0	4.17	10.8
	1.18	0.84	6.38
	0.35	1.93	8.89
	1.27	0.62	1.33
	3.14	3.58	6.58
	5	0.47	0.65
		2	3.01
	CHIKV E1 vs CHIKV Ova-257 p = 0.0156

## Sheet: Fig 4K-%CD4+
Mock	Mock	Mock	Mock	Mock	Mock	CHIKV Isotype Control	CHIKV Isotype Control	CHIKV Isotype Control	CHIKV Isotype Control	CHIKV Isotype Control	CHIKV Isotype Control	CHIKV GK1.5	CHIKV GK1.5	CHIKV GK1.5	CHIKV GK1.5	CHIKV GK1.5	CHIKV GK1.5
33.5	36.4	25.8	37.1	37.5	43.6	69.6	74.4	77.3	69.7	77.8	71.2	16.4	11.3	12.5	14.4	9.45	19.4
Mock vs CHIKV Isotype p = < 0.0001
Mock vs CHIKV GK1.5 p = < 0.0001
CHIKV Isotype vs CHIKV GK1.5 p = < 0.0001

## Sheet: Fig 4K-#CD4+
Mock	Mock	Mock	Mock	Mock	Mock	CHIKV Isotype Control	CHIKV Isotype Control	CHIKV Isotype Control	CHIKV Isotype Control	CHIKV Isotype Control	CHIKV Isotype Control	CHIKV GK1.5	CHIKV GK1.5	CHIKV GK1.5	CHIKV GK1.5	CHIKV GK1.5	CHIKV GK1.5
4130	5580	7015	3135	4225	5865	46575	67320	91460	84600	63700	66950	12675	7455	9765	8845	8165	14960
Mock vs CHIKV Isotype p = < 0.0001
Mock vs CHIKV GK1.5 p = 0.6013
CHIKV Isotype vs CHIKV GK1.5 p = < 0.0001

## Sheet: Fig 4L-%CD8+
Mock	Mock	Mock	Mock	Mock	Mock	CHIKV Isotype Control	CHIKV Isotype Control	CHIKV Isotype Control	CHIKV Isotype Control	CHIKV Isotype Control	CHIKV Isotype Control	CHIKV GK1.5	CHIKV GK1.5	CHIKV GK1.5	CHIKV GK1.5	CHIKV GK1.5	CHIKV GK1.5
50.4	40.6	59.3	43.5	48.3	36.8	25.1	21.8	18.5	25.9	16.6	24.9	23.5	18.2	13.8	16.9	26.3	16.6
Mock vs CHIKV Isotype p = < 0.0001
Mock vs CHIKV GK1.5 p = < 0.0001
CHIKV Isotype vs CHIKV GK1.5 p = 0.6667

[truncated: 9 more sheets: Fig 4L-#CD8+, Fig 4N-%MHCII+, Fig 4N-#MHCII+, Fig 4N-MHCII gMFI, Fig 4O-TNF, Fig 4O-IL1b, Fig 4O-NLRP3, Fig 4O-IFNg, Fig 4O-H2-Aa]
