# Supplementary material for: Chikungunya virus persists in joint-associated macrophages and promotes chronic disease in mice
Source: Nat Microbiol. 2026 Apr 1;11(5):1302–17. doi: 10.1038/s41564-026-02303-9 (PMC13171603; doi:10.1038/s41564-026-02303-9)
Supplement: Supplementary file 10 — Statistical source data. [file 41564_2026_2303_MOESM10_ESM.xlsx]

## Sheet: Fig 6A-Viral RNA Copies
CHIKV Vehicle	CHIKV Vehicle	CHIKV Vehicle	CHIKV Vehicle	CHIKV Vehicle	CHIKV Vehicle	CHIKV Vehicle	CHIKV Vehicle	CHIKV SRI-42718	CHIKV SRI-42718	CHIKV SRI-42718	CHIKV SRI-42718	CHIKV SRI-42718	CHIKV SRI-42718	CHIKV SRI-42718	CHIKV SRI-42718
2.58682e+06	3.57502e+06	1.62372e+06	2.67305e+06	2.3359e+06	1.76063e+06	4.81696e+06	4.84662e+06	374309	359809	129540	222327	88229.5	879211	550118	337974
p = < 0.0001

## Sheet: Fig 6C-%MHCII+
Mock	Mock	Mock	Mock	Mock	Mock	CHIKV AF Vehicle	CHIKV AF Vehicle	CHIKV AF Vehicle	CHIKV AF Vehicle	CHIKV AF Vehicle	CHIKV AF Vehicle	CHIKV AF SRI42718	CHIKV AF SRI42718	CHIKV AF SRI42718	CHIKV AF SRI42718	CHIKV AF SRI42718	CHIKV AF SRI42718
12.5	14.3	16.3	14.5	11.8	10.9	65.5	62.7	72	66.1	66.1	70.8	52.1	54.3	45.4	50.5	56.8	49.6
Mock vs CHIKV Vehicle p = < 0.0001
Mock vs CHIKV SRI42718 p = < 0.0001
CHIKV Vehicle vs CHIKV SRI42718 p = < 0.0001

## Sheet: Fig 6C-#MHCII+
Mock	Mock	Mock	Mock	Mock	Mock	CHIKV AF Vehicle	CHIKV AF Vehicle	CHIKV AF Vehicle	CHIKV AF Vehicle	CHIKV AF Vehicle	CHIKV AF Vehicle	CHIKV AF SRI42718	CHIKV AF SRI42718	CHIKV AF SRI42718	CHIKV AF SRI42718	CHIKV AF SRI42718	CHIKV AF SRI42718
48675	76110	96960	52920	36550	49590	599950	493350	398750	415800	522150	542500	476250	471250	317200	324000	277750	378200
Mock vs CHIKV Vehicle p = < 0.0001
Mock vs CHIKV SRI42718 p = < 0.0001
CHIKV Vehicle vs CHIKV SRI42718 p = 0.0173

## Sheet: Fig 6C-MHCII gMFI
Mock	Mock	Mock	Mock	Mock	Mock	CHIKV AF Vehicle	CHIKV AF Vehicle	CHIKV AF Vehicle	CHIKV AF Vehicle	CHIKV AF Vehicle	CHIKV AF Vehicle	CHIKV AF SRI42718	CHIKV AF SRI42718	CHIKV AF SRI42718	CHIKV AF SRI42718	CHIKV AF SRI42718	CHIKV AF SRI42718
0.889969	1.03425	1.07578	1.06281	0.978388	0.9588	4.61094	4.28701	5.31753	3.82839	3.93432	4.33268	3.02992	3.37217	2.61362	2.51049	3.07722	2.56903
Mock vs CHIKV Vehicle p = < 0.0001
Mock vs CHIKV SRI42718 p = < 0.0001
CHIKV Vehicle vs CHIKV SRI42718 p = < 0.0001

## Sheet: Fig 6D-TNF
Mock	Mock	Mock	Mock	Mock	Mock	Mock	Mock	CHIKV Vehicle	CHIKV Vehicle	CHIKV Vehicle	CHIKV Vehicle	CHIKV Vehicle	CHIKV Vehicle	CHIKV Vehicle	CHIKV Vehicle	CHIKV SRI-42718	CHIKV SRI-42718	CHIKV SRI-42718	CHIKV SRI-42718	CHIKV SRI-42718	CHIKV SRI-42718	CHIKV SRI-42718	CHIKV SRI-42718
0.91026	1.479	0.97836	0.958069	0.792203	1.01635	0.862416	1.14088	7.95071	3.43409	5.92521	8.2633	5.58141	11.1933	11.0973	9.60988	1.18081	1.53956	1.12127	2.89298	1.16883	2.52752	1.97981	2.638
Mock vs CHIKV Vehicle p = < 0.0001
Mock vs CHIKV SRI42718 p = 0.5575
CHIKV Vehicle vs CHIKV SRI42718 p = < 0.0001

## Sheet: Fig 6D-Il1b
Mock	Mock	Mock	Mock	Mock	Mock	Mock	Mock	CHIKV Vehicle	CHIKV Vehicle	CHIKV Vehicle	CHIKV Vehicle	CHIKV Vehicle	CHIKV Vehicle	CHIKV Vehicle	CHIKV Vehicle	CHIKV SRI-42718	CHIKV SRI-42718	CHIKV SRI-42718	CHIKV SRI-42718	CHIKV SRI-42718	CHIKV SRI-42718	CHIKV SRI-42718	CHIKV SRI-42718
0.621935	1.572	0.845247	1.08248	1.11771	1.52102	0.850018	0.77346	5.0364	3.65809	3.53874	3.64077	5.1656	7.53135	4.74125	4.98879	0.430294	0.814957	0.540163	1.19313	0.810101	1.3317	0.693034	0.796601
Mock vs CHIKV Vehicle p = < 0.0001
Mock vs CHIKV SRI42718 p = 0.8451
CHIKV Vehicle vs CHIKV SRI42718 p = < 0.0001

## Sheet: Fig 6D-Nlrp3
Mock	Mock	Mock	Mock	Mock	Mock	Mock	Mock	CHIKV Vehicle	CHIKV Vehicle	CHIKV Vehicle	CHIKV Vehicle	CHIKV Vehicle	CHIKV Vehicle	CHIKV Vehicle	CHIKV Vehicle	CHIKV SRI-42718	CHIKV SRI-42718	CHIKV SRI-42718	CHIKV SRI-42718	CHIKV SRI-42718	CHIKV SRI-42718	CHIKV SRI-42718	CHIKV SRI-42718
0.825572	1.774	0.970939	0.838095	0.839142	0.569105	1.34226	1.3091	7.09832	4.13034	5.58725	6.46884	5.68061	15.5649	10.4317	10.935	1.32193	1.54672	0.978363	1.81886	1.32586	2.97005	1.40582	3.37656
Mock vs CHIKV Vehicle p = < 0.0001
Mock vs CHIKV SRI42718 p = 0.7687
CHIKV Vehicle vs CHIKV SRI42718 p = < 0.0001

## Sheet: Fig 6D-Ifng
Mock	Mock	Mock	Mock	Mock	Mock	Mock	Mock	CHIKV Vehicle	CHIKV Vehicle	CHIKV Vehicle	CHIKV Vehicle	CHIKV Vehicle	CHIKV Vehicle	CHIKV Vehicle	CHIKV Vehicle	CHIKV SRI-42718	CHIKV SRI-42718	CHIKV SRI-42718	CHIKV SRI-42718	CHIKV SRI-42718	CHIKV SRI-42718	CHIKV SRI-42718	CHIKV SRI-42718
0.888564	1.20991	1.09038	1.171	0.72849	0.582134	1.3855	1.23986	18.061	11.5881	15.276	26.0586	21.9504	23.6027	17.2136	27.2719	2.25488	4.35927	2.77483	7.66	2.84711	3.32555	5.33125	4.57943
Mock vs CHIKV Vehicle p = < 0.0001
Mock vs CHIKV SRI42718 p = 0.1741
CHIKV Vehicle vs CHIKV SRI42718 p = < 0.0001

## Sheet: Fig 6D-H2-Aa
Mock	Mock	Mock	Mock	Mock	Mock	Mock	Mock	CHIKV Vehicle	CHIKV Vehicle	CHIKV Vehicle	CHIKV Vehicle	CHIKV Vehicle	CHIKV Vehicle	CHIKV Vehicle	CHIKV Vehicle	CHIKV SRI-42718	CHIKV SRI-42718	CHIKV SRI-42718	CHIKV SRI-42718	CHIKV SRI-42718	CHIKV SRI-42718	CHIKV SRI-42718	CHIKV SRI-42718
0.685471	1.99776	0.920211	1.29352	0.61349	0.896897	1.17288	0.950615	15.3913	6.86027	10.8486	18.3807	6.84519	94.011	77.2185	42.3135	1.46056	1.88445	1.3074	2.45281	1.39089	16.5031	19.2093	7.37391
Mock vs CHIKV Vehicle p = 0.0098
Mock vs CHIKV SRI42718 p = 0.8554
CHIKV Vehicle vs CHIKV SRI42718 p = 0.0320
