# Supplementary material for: Chikungunya virus persists in joint-associated macrophages and promotes chronic disease in mice
Source: Nat Microbiol. 2026 Apr 1;11(5):1302–17. doi: 10.1038/s41564-026-02303-9 (PMC13171603; doi:10.1038/s41564-026-02303-9)
Supplement: Supplementary file 11 — Statistical source data. [file 41564_2026_2303_MOESM11_ESM.xlsx]

## Sheet: Fig 1A-F freq CHIKV RNA Copies
CHIKV LA Macrophages	CHIKV LA Macrophages	CHIKV LA Macrophages	CHIKV LA Macrophages	CHIKV LA Macrophages	CHIKV LA Macrophages	CHIKV LA Macrophages	CHIKV LA Macrophages	CHIKV LA AOC	CHIKV LA AOC	CHIKV LA AOC	CHIKV LA AOC	CHIKV LA AOC	CHIKV LA AOC	CHIKV LA AOC	CHIKV LA AOC	CHIKV RA M	CHIKV RA M	CHIKV RA M	CHIKV RA M	CHIKV RA M	CHIKV RA M	CHIKV RA M	CHIKV RA M	CHIKV RA AOC	CHIKV RA AOC	CHIKV RA AOC	CHIKV RA AOC	CHIKV RA AOC	CHIKV RA AOC	CHIKV RA AOC	CHIKV RA AOC
96.053	95.932	95.625						3.947	4.068	4.375						76.285	87.257	51.462						23.715	12.743	48.538
CHIKV LA AOC vs CHIKV LA Macrophages p = 0.0001
CHIKV RA AOC vs CHIKV RA Macrophages p = 0.0147
LA = Ipsilateral Ankle
RA = Contralateral Ankle

## Sheet: Fig 1A-M freq CHIKV RNA Copies
CHIKV LA Macrophages	CHIKV LA Macrophages	CHIKV LA Macrophages	CHIKV LA Macrophages	CHIKV LA Macrophages	CHIKV LA Macrophages	CHIKV LA Macrophages	CHIKV LA Macrophages	CHIKV LA AOC	CHIKV LA AOC	CHIKV LA AOC	CHIKV LA AOC	CHIKV LA AOC	CHIKV LA AOC	CHIKV LA AOC	CHIKV LA AOC	CHIKV RA M	CHIKV RA M	CHIKV RA M	CHIKV RA M	CHIKV RA M	CHIKV RA M	CHIKV RA M	CHIKV RA M	CHIKV RA AOC	CHIKV RA AOC	CHIKV RA AOC	CHIKV RA AOC	CHIKV RA AOC	CHIKV RA AOC	CHIKV RA AOC	CHIKV RA AOC
80.3	87.3	70.5	93.558	70.846	88.958			19.7	12.7	29.5	6.442	29.154	11.042			90.6	78.7	85	97.073	92.286	84.265			9.4	21.3	15	2.927	7.714	15.735
CHIKV LA AOC vs CHIKV LA Macrophages p = < 0.0001
CHIKV LA AOC vs CHIKV LA Macrophages p = < 0.0001
LA = Ipsilateral Ankle
RA= Contralateral Ankle

## Sheet: Fig 1B-Total CHIKV RNA Copies
Female CHIKV LA	Female CHIKV LA	Female CHIKV LA	Female CHIKV RA	Female CHIKV RA	Female CHIKV RA	Male CHIKV LA	Male CHIKV LA	Male CHIKV LA	Male CHIKV LA	Male CHIKV LA	Male CHIKV LA	Male CHIKV RA	Male CHIKV RA	Male CHIKV RA	Male CHIKV RA	Male CHIKV RA	Male CHIKV RA
633881	629856	435998	82700.7	112044	199368	1.35164e+06	1.85149e+06	1.45777e+06	687294	1.05249e+06	1.23131e+06	1.10217e+06	112685	102687	577290	557041	342807
Female CHIKV LA (Ipsilateral Ankle) vs Male CHIKV LA (Ipsilateral Ankle) p = 0.0384
Female CHIKV RA (Contralateral Ankle) vs Male CHIKV RA (Contralateral Ankle ) p = 0.4937
LA = Ipsilateral Ankle
RA = Contralateral Ankle

## Sheet: Fig 1C-H-%CD45+
Female CHIKV LA Macrophages	Female CHIKV LA Macrophages	Female CHIKV LA Macrophages	Female CHIKV LA AOC	Female CHIKV LA AOC	Female CHIKV LA AOC	Female CHIKV RA M	Female CHIKV RA M	Female CHIKV RA M	Female CHIKV RA AOC	Female CHIKV RA AOC	Female CHIKV RA AOC	MALE LA AOC	MALE LA AOC	MALE LA AOC	Male LA Macrophages	Male LA Macrophages	Male LA Macrophages	Male RA AOC	Male RA AOC	Male RA AOC	Male RA Macrophages	Male RA Macrophages	Male RA Macrophages
98.4	98.7	98	15.7	22.6	20.6	98	97.7	96.7	12.9	11.9	15.1	23.4	16.5	15.8	99	98.7	98.6	13.9	26.1	23	97.6	97.5	98.4
Female CHIKV LA AOC vs Female CHIKV LA Macrophages p = < 0.0001
Female CHIKV RA AOC vs Female CHIKV RA Macrophages p = < 0.0001
Male CHIKV LA AOC vs Male CHIKV LA Macrophages p = < 0.0001
Male CHIKV RA AOC vs Male CHIKV RA Macrophages p = < 0.0001
LA = Ipsilateral Ankle
RA = Contralateral Ankle
AOC = All other cells

## Sheet: Fig 1C-H-#CD45+
Female CHIKV LA Macrophages	Female CHIKV LA Macrophages	Female CHIKV LA Macrophages	Female CHIKV LA AOC	Female CHIKV LA AOC	Female CHIKV LA AOC	Female CHIKV RA M	Female CHIKV RA M	Female CHIKV RA M	Female CHIKV RA AOC	Female CHIKV RA AOC	Female CHIKV RA AOC	MALE LA AOC	MALE LA AOC	MALE LA AOC	Male LA Macrophages	Male LA Macrophages	Male LA Macrophages	Male RA AOC	Male RA AOC	Male RA AOC	Male RA Macrophages	Male RA Macrophages	Male RA Macrophages
570720	473760	460600	251200	342000	303400	490000	420110	435150	187050	189980	238500	304200	184800	222780	455400	503370	483140	179310	356200	280600	380640	418390	432960
Female CHIKV LA AOC vs Female CHIKV LA Macrophages p = 0.0033
Female CHIKV RA AOC vs Female CHIKV RA Macrophages p = 0.0005
Male CHIKV LA AOC vs Male CHIKV LA Macrophages p = 0.0005
Male CHIKV RA AOC vs Male CHIKV RA Macrophages p - 0.0639
LA = Ipsilateral Ankle
RA = Contralateral Ankle
AOC = All other cells

## Sheet: Fig 1C-H-%CD45-
Female CHIKV LA AOC	Female CHIKV LA AOC	Female CHIKV LA AOC	Female CHIKV LA Macrophages	Female CHIKV LA Macrophages	Female CHIKV LA Macrophages	Female CHIKV RA AOC	Female CHIKV RA AOC	Female CHIKV RA AOC	Female CHIKV RA Macrophages	Female CHIKV RA Macrophages	Female CHIKV RA Macrophages	Male CHIKV LA AOC	Male CHIKV LA AOC	Male CHIKV LA AOC	Male CHIKV LA Macrophages	Male CHIKV LA Macrophages	Male CHIKV LA Macrophages	Male CHIKV RA AOC	Male CHIKV RA AOC	Male CHIKV RA AOC	Male CHIKV RA Macrophages	Male CHIKV RA Macrophages	Male CHIKV RA Macrophages
84.1	77.3	79.3	1.53	1.24	1.93	87.1	88	84.8	1.86	2.33	3.3	76.4	83.3	84.1	1	1.32	1.35	86.1	73.8	76.8	2.28	2.44	1.6
Female CHIKV LA AOC vs Female CHIKV LA Macrophages p = < 0.0001
Female CHIKV RA AOC vs Female CHIKV RA Macrophages p = < 0.0001
Male CHIKV LA AOC vs Male CHIKV LA Macrophages p = < 0.0001
Male CHIKV RA AOC vs Male CHIKV RA Macrophages p = < 0.0001
LA = Ipsilateral Ankle
RA = Contralateral Ankle
AOC = All other cells

## Sheet: Fig 1C-H-#CD45-
Female CHIKV LA Macrophages	Female CHIKV LA Macrophages	Female CHIKV LA Macrophages	Female CHIKV LA AOC	Female CHIKV LA AOC	Female CHIKV LA AOC	Female CHIKV RA M	Female CHIKV RA M	Female CHIKV RA M	Female CHIKV RA AOC	Female CHIKV RA AOC	Female CHIKV RA AOC	MALE LA AOC	MALE LA AOC	MALE LA AOC	Male LA Macrophages	Male LA Macrophages	Male LA Macrophages	Male RA AOC	Male RA AOC	Male RA AOC	Male RA Macrophages	Male RA Macrophages	Male RA Macrophages
8990	6240	9588	1348800	1176480	1175120	9750	10019	14850	1262950	1418410	1349910	995800	935200	1187220	4600	6732	6615	1110690	1012430	939400	9555	10836	7040
Female CHIKV LA AOC vs Female CHIKV LA Macrophages p = < 0.0001
Female CHIKV RA AOC vs Female CHIKV RA Macrophages p = < 0.0001
Male CHIKV LA AOC vs Male CHIKV LA Macrophages p = < 0.0001
Male CHIKV RA AOC vs Male CHIKV RA Macrophages p = < 0.0001
LA = Ipsilateral Ankle
RA = Contralateral Ankle
AOC = All other cells

## Sheet: Fig 1C-H-%F480+
Female CHIKV LA AOC	Female CHIKV LA AOC	Female CHIKV LA AOC	Female CHIKV LA Macrophages	Female CHIKV LA Macrophages	Female CHIKV LA Macrophages	Female CHIKV RA AOC	Female CHIKV RA AOC	Female CHIKV RA AOC	Female CHIKV RA Macrophages	Female CHIKV RA Macrophages	Female CHIKV RA Macrophages	Male CHIKV LA AOC	Male CHIKV LA AOC	Male CHIKV LA AOC	Male CHIKV LA Macrophages	Male CHIKV LA Macrophages	Male CHIKV LA Macrophages	Male CHIKV RA AOC	Male CHIKV RA AOC	Male CHIKV RA AOC	Male CHIKV RA Macrophages	Male CHIKV RA Macrophages	Male CHIKV RA Macrophages
1.76	2.13	1.36	79.7	77	75.2	1.37	2.12	0.99	77.8	77.3	69.8	2.84	3.24	1.67	79.1	83	81.1	1.38	3.32	2.26	76	76.2	73.9
Female CHIKV LA AOC vs Female CHIKV LA Macrophages p = < 0.0001
Female CHIKV RA AOC vs Female CHIKV RA Macrophages p = < 0.0001
Male CHIKV LA AOC vs Male CHIKV LA Macrophages p = < 0.0001
Male CHIKV RA AOC vs Male CHIKV RA Macrophages p = < 0.0001
LA = Ipsilateral Ankle
RA = Contralateral Ankle
AOC = All other cells

## Sheet: Fig 1C-H-#F480+
Female CHIKV LA Macrophages	Female CHIKV LA Macrophages	Female CHIKV LA Macrophages	Female CHIKV LA AOC	Female CHIKV LA AOC	Female CHIKV LA AOC	Female CHIKV RA M	Female CHIKV RA M	Female CHIKV RA M	Female CHIKV RA AOC	Female CHIKV RA AOC	Female CHIKV RA AOC	MALE LA AOC	MALE LA AOC	MALE LA AOC	Male LA Macrophages	Male LA Macrophages	Male LA Macrophages	Male RA AOC	Male RA AOC	Male RA AOC	Male RA Macrophages	Male RA Macrophages	Male RA Macrophages
445440	355200	341220	24800	29336	17464	373000	319920	297900	19285	31234	13992	33280	33488	21009	350520	406980	385630	16770	40826	22936	285090	311320	305360
											Female CHIKV LA AOC vs Female CHIKV LA Macrophages p = < 0.0001
											Female CHIKV RA AOC vs Female CHIKV RA Macrophages p = < 0.0001
											Male CHIKV LA AOC vs Male CHIKV LA Macrophages p = < 0.0001
											Male CHIKV RA AOC vs Male CHIKV RA Macrophages p = < 0.0001
											LA = Ipsilateral Ankle
											RA = Contralateral Ankle
											AOC = All other cells

## Sheet: Fig 1C-H-%NK1.1 B220 TCRb Ly6G+
Female CHIKV LA AOC	Female CHIKV LA AOC	Female CHIKV LA AOC	Female CHIKV LA Macrophages	Female CHIKV LA Macrophages	Female CHIKV LA Macrophages	Female CHIKV RA AOC	Female CHIKV RA AOC	Female CHIKV RA AOC	Female CHIKV RA Macrophages	Female CHIKV RA Macrophages	Female CHIKV RA Macrophages	Male CHIKV LA AOC	Male CHIKV LA AOC	Male CHIKV LA AOC	Male CHIKV LA Macrophages	Male CHIKV LA Macrophages	Male CHIKV LA Macrophages	Male CHIKV RA AOC	Male CHIKV RA AOC	Male CHIKV RA AOC	Male CHIKV RA Macrophages	Male CHIKV RA Macrophages	Male CHIKV RA Macrophages
7.87	11.3	10.2	1.7	2.19	1.87	5.74	3.62	7.65	1.05	0.91	2.81	14.3	6.79	8.54	1.4	1.46	0.97	7.62	16.3	13.9	1.88	0.86	1.35
Female CHIKV LA AOC vs Female CHIKV LA Macrophages p = 0.0147
Female CHIKV RA AOC vs Female CHIKV RA Macrophages p = 0.4395
Male CHIKV LA AOC vs Male CHIKV LA Macrophages p = 0.0070
Male CHIKV RA AOC vs Male CHIKV RA Macrophages p = 0.0005
LA = Ipsilateral Ankle
RA = Contralateral Ankle
AOC = All other cells

[truncated: 1 more sheets: Fig 1C-H-#NK1.1 B220 TCRb Ly6G+]
