# Supplementary material for: Chikungunya virus persists in joint-associated macrophages and promotes chronic disease in mice
Source: Nat Microbiol. 2026 Apr 1;11(5):1302–17. doi: 10.1038/s41564-026-02303-9 (PMC13171603; doi:10.1038/s41564-026-02303-9)
Supplement: Supplementary file 12 — Statistical source data. [file 41564_2026_2303_MOESM12_ESM.xlsx]

## Sheet: % MHCII+ CD11c high
Mock	Mock	Mock	Mock	Mock	Mock	Mock	Mock	Mock	Mock	Mock	Mock	CHIKV	CHIKV	CHIKV	CHIKV	CHIKV	CHIKV	CHIKV	CHIKV	CHIKV	CHIKV	CHIKV	CHIKV
78.8	80.5	83	85.5	85.8	86.6	75.7	77.4	95.6	93.3	94.2	97.4	93.5	91.9	81.4	92.1	87.4	94.1	89.1	85.2	94.8	94.8	92.6	95.1
p = 0.0650

## Sheet: #MHCII+ CD11c high
Mock	Mock	Mock	Mock	Mock	Mock	Mock	Mock	Mock	Mock	Mock	Mock	CHIKV	CHIKV	CHIKV	CHIKV	CHIKV	CHIKV	CHIKV	CHIKV	CHIKV	CHIKV	CHIKV	CHIKV
2492	5980	2925	2365	9570	1495	2808	6160	39650	39960	31680	51000	31680	26650	43935	20680	39770	26880	25025	20770	82280	96475	56700	70400
p = 0.0047

## Sheet: gMFI MHCII+ CD11c high
Mock	Mock	Mock	Mock	Mock	Mock	Mock	Mock	Mock	Mock	Mock	Mock	CHIKV	CHIKV	CHIKV	CHIKV	CHIKV	CHIKV	CHIKV	CHIKV	CHIKV	CHIKV	CHIKV	CHIKV
0.736656	0.938492	1.08462	1.30145	1.25243	1.13983	0.699772	0.84675	0.946502	0.979424	0.962963	1.11111	0.959824	0.790814	0.460324	0.775829	0.591021	0.860988	0.554413	0.540023	0.62963	0.548971	0.531687	0.595062
p = < 0.0001
