# Supplementary material for: Chikungunya virus persists in joint-associated macrophages and promotes chronic disease in mice
Source: Nat Microbiol. 2026 Apr 1;11(5):1302–17. doi: 10.1038/s41564-026-02303-9 (PMC13171603; doi:10.1038/s41564-026-02303-9)
Supplement: Supplementary file 13 — Statistical source data. [file 41564_2026_2303_MOESM13_ESM.xlsx]

## Sheet: %CD45+
Mock Female	Mock Female	Mock Female	Mock Female	Mock Male	Mock Male	Mock Male	Mock Male	CHIKV LA Female	CHIKV LA Female	CHIKV LA Female	CHIKV LA Female	CHIKV RA Female	CHIKV RA Female	CHIKV RA Female	CHIKV RA Female	CHIKV LA Male	CHIKV LA Male	CHIKV LA Male	CHIKV LA Male	CHIKV RA Male	CHIKV RA Male	CHIKV RA Male	CHIKV RA Male
16.5	17.5	19.4	16.9	18.8	17.5	17.9	25.2	35.1	37.1	34.6	35.2	25.9	25.7	21.8	22.7	39.6	42.9	32.3	38.8	24.1	22.3	21.6	22.9
Mock Female vs Mock Male p = 0.8166
CHIKV LA Female vs CHIKV LA Male p = 0.8166
CHIKV RA Female vs CHIKV RA Male p = 0.6278
Mock Female vs Mock Male p = 0.8166
Mock Male vs CHIKV RA Male p = 0.6359
CHIKV LA Male vs CHIKV RA Male p = < 0.0001
LA = Ipsilateral Ankle
RA = Contralateral Ankle

## Sheet: #CD45+
Mock Female	Mock Female	Mock Female	Mock Female	Mock Male	Mock Male	Mock Male	Mock Male	CHIKV LA Female	CHIKV LA Female	CHIKV LA Female	CHIKV LA Female	CHIKV RA Female	CHIKV RA Female	CHIKV RA Female	CHIKV RA Female	CHIKV LA Male	CHIKV LA Male	CHIKV LA Male	CHIKV LA Male	CHIKV RA Male	CHIKV RA Male	CHIKV RA Male	CHIKV RA Male
404250	367500	572300	515450	376000	455000	483300	617400	1105650	1038800	761200	1179200	621600	783850	643100	658300	891000	1179750	1017450	950600	735050	735900	615600	618300
									Mock Female vs Mock Male p = > 0.9999
									CHIKV LA Female vs CHIKV LA Male p = > 0.9999
									CHIKV RA Female vs CHIKV RA Male p = > 0.9999
									Mock Male vs CHIKV RA Male p = 0.2090
									CHIKV LA Male vs CHIKV RA Male p = 0.0069
									LA = Ipsilateral Ankle
									RA = Contralateral Ankle

## Sheet: %F480+
Mock Female	Mock Female	Mock Female	Mock Female	Mock Male	Mock Male	Mock Male	Mock Male	CHIKV LA Female	CHIKV LA Female	CHIKV LA Female	CHIKV LA Female	CHIKV RA Female	CHIKV RA Female	CHIKV RA Female	CHIKV RA Female	CHIKV LA Male	CHIKV LA Male	CHIKV LA Male	CHIKV LA Male	CHIKV RA Male	CHIKV RA Male	CHIKV RA Male	CHIKV RA Male
69.4	56.6	57.2	68	65.9	67.7	70.7	43.3	71.2	72	67.5	74.6	69.8	68.5	67.1	65.6	76.7	52.4	78.4	75.6	58.1	75.3	73	76.2
										Mock Female vs Mock Male p = > 0.9999
										CHIKV LA Female vs CHIKV LA Male p = > 0.9999
										CHIKV RA Female vs CHIKV RA Male p = 0.9963
										LA = Ipsilateral Ankle
										RA = Contralateral Ankle

## Sheet: #F480+
Mock Female	Mock Female	Mock Female	Mock Female	Mock Male	Mock Male	Mock Male	Mock Male	CHIKV LA Female	CHIKV LA Female	CHIKV LA Female	CHIKV LA Female	CHIKV RA Female	CHIKV RA Female	CHIKV RA Female	CHIKV RA Female	CHIKV LA Male	CHIKV LA Male	CHIKV LA Male	CHIKV LA Male	CHIKV RA Male	CHIKV RA Male	CHIKV RA Male	CHIKV RA Male
281750	207900	327450	350750	248000	309400	340200	267050	774900	747600	514800	877700	434400	539850	430700	432100	684000	618750	796950	717850	427000	554400	450300	469800
								Mock Female vs Mock Male p = > 0.9999
								CHIKV LA Female vs CHIKV LA Male p = 0.9981
								CHIKV RA Female vs CHIKV RA Male p = 0.9997
								Mock Male vs CHIKV RA Male p =0.0513
								CHIKV LA Male vs CHIKV RA Male p = 0.0106
								LA = Ipsilateral Ankle
								RA = Contralateral Ankle

## Sheet: %CD11b+CD11clow
Mock Female	Mock Female	Mock Female	Mock Female	Mock Male	Mock Male	Mock Male	Mock Male	CHIKV LA Female	CHIKV LA Female	CHIKV LA Female	CHIKV LA Female	CHIKV RA Female	CHIKV RA Female	CHIKV RA Female	CHIKV RA Female	CHIKV LA Male	CHIKV LA Male	CHIKV LA Male	CHIKV LA Male	CHIKV RA Male	CHIKV RA Male	CHIKV RA Male	CHIKV RA Male
89.1	85.4	74.5	88.3	92.1	90.1	93.6	91.6	82.9	83.7	87.4	84.7	86.9	89.1	89.9	88.3	87.1	86	89.4	86.9	93.6	90.8	92.1	89.6
									Mock Female vs Mock Male p = 0.0307
									CHIKV LA Female vs CHIKV LA Male p = 0.8235
									CHIKV RA Female vs CHIKV RA Male p = 0.7530
									LA = Ipsilateral Ankle
									RA = Contralateral Ankle

## Sheet: #CD11b+CD11clow
Mock Female	Mock Female	Mock Female	Mock Female	Mock Male	Mock Male	Mock Male	Mock Male	CHIKV LA Female	CHIKV LA Female	CHIKV LA Female	CHIKV LA Female	CHIKV RA Female	CHIKV RA Female	CHIKV RA Female	CHIKV RA Female	CHIKV LA Male	CHIKV LA Male	CHIKV LA Male	CHIKV LA Male	CHIKV RA Male	CHIKV RA Male	CHIKV RA Male	CHIKV RA Male
249900	177450	243670	308050	228000	278200	318600	245000	642600	627200	448800	743700	376800	478850	386450	379900	594000	530750	711900	624750	399550	501600	413250	421200
									Mock Female vs Mock Male p = 0.9971
									CHIKV LA Female vs CHIKV LA Male p = > 0.9999
									CHIKV RA Female vs CHIKV RA Male p = 0.9918
									Mock Male vs CHIKV RA Male p = 0.0357
									CHIKV LA Male vs CHIKV RA Male p =0.0193
									LA = Ipsilateral Ankle
									RA = Contralateral Ankle

## Sheet: %MHCII+
Mock Female	Mock Female	Mock Female	Mock Female	Mock Male	Mock Male	Mock Male	Mock Male	CHIKV LA Female	CHIKV LA Female	CHIKV LA Female	CHIKV LA Female	CHIKV RA Female	CHIKV RA Female	CHIKV RA Female	CHIKV RA Female	CHIKV LA Male	CHIKV LA Male	CHIKV LA Male	CHIKV LA Male	CHIKV RA Male	CHIKV RA Male	CHIKV RA Male	CHIKV RA Male
9.1	9.72	12.9	6.59	9.05	10.3	6.28	9.36	77	83.9	82	84.6	47.1	42.1	27.3	34.1	89.3	83.7	84.5	86.3	35.1	51	49.2	42
									Mock Female vs Mock Male p = 0.9999
									CHIKV LA Female vs CHIKV LA Male p = 0.8639
									CHIKV RA Female vs CHIKV RA Male p = 0.4634
									Mock Male vs CHIKV RA Male p = < 0.0001
									CHIKV LA Male vs CHIKV RA Male p = < 0.0001
									LA = Ipsilateral Ankle
									RA = Contralateral Ankle

## Sheet: #MHCII+
Mock Female	Mock Female	Mock Female	Mock Female	Mock Male	Mock Male	Mock Male	Mock Male	CHIKV LA Female	CHIKV LA Female	CHIKV LA Female	CHIKV LA Female	CHIKV RA Female	CHIKV RA Female	CHIKV RA Female	CHIKV RA Female	CHIKV LA Male	CHIKV LA Male	CHIKV LA Male	CHIKV LA Male	CHIKV RA Male	CHIKV RA Male	CHIKV RA Male	CHIKV RA Male
22785	17220	31270	20435	20600	28600	19980	22785	494550	526400	369600	629800	176880	201910	105610	129630	531000	445500	601650	539000	140605	256410	203490	177120
										Mock Female vs Mock Male p = > 0.9999
										CHIKV LA Female vs CHIKV LA Male p = 0.9902
										CHIKV RA Female vs CHIKV RA Male p = 0.9110
										Mock Male vs CHIKV RA Male p = 0.0060
										CHIKV LA Male vs CHIKV RA Male p = < 0.0001
										LA = Ipsilateral Ankle
										RA = Contralateral Ankle

## Sheet: gMFI MHCII
Mock Female	Mock Female	Mock Female	Mock Female	Mock Male	Mock Male	Mock Male	Mock Male	CHIKV LA Female	CHIKV LA Female	CHIKV LA Female	CHIKV LA Female	CHIKV RA Female	CHIKV RA Female	CHIKV RA Female	CHIKV RA Female	CHIKV LA Male	CHIKV LA Male	CHIKV LA Male	CHIKV LA Male	CHIKV RA Male	CHIKV RA Male	CHIKV RA Male	CHIKV RA Male
0.985	1.014	1.112	0.957	1.039	1.101	0.976	0.883	9.985	11.784	12.278	12.922	3.98	3.109	1.825	2.457	14.405	12.071	13.775	12.733	2.463	4.632	4.283	3.322
							Mock Female vs Mock Male p = > 0.9999
							CHIKV LA Female vs CHIKV LA Male p = 0.1896
							CHIKV RA Female vs CHIKV RA Male p = 0.7496
							Mock Male vs CHIKV RA Male p = 0.0042
							CHIKV LA Male vs CHIKV RA Male p = < 0.0001
							LA = Ipsilateral Ankle
							RA = Contralateral Ankle

## Sheet: %CD4+
Mock Female	Mock Female	Mock Female	Mock Female	Mock Male	Mock Male	Mock Male	Mock Male	CHIKV LA Female	CHIKV LA Female	CHIKV LA Female	CHIKV LA Female	CHIKV RA Female	CHIKV RA Female	CHIKV RA Female	CHIKV RA Female	CHIKV LA Male	CHIKV LA Male	CHIKV LA Male	CHIKV LA Male	CHIKV RA Male	CHIKV RA Male	CHIKV RA Male	CHIKV RA Male
66.7	59	58.8	58	57.6	51	56.2	44.8	80.4	83.3	77.9	86.5	75.8	81.2	71.4	76.4	82.1	79.6	90.7	90.7	77.5	84.8	82.5	84.2
										Mock Female vs Mock Male p = 0.1605
										CHIKV LA Female vs CHIKV LA Male p =0.8477
										CHIKV RA Female vs CHIKV RA Male p = 0.4454
										Mock Male vs CHIKV RA Male p = < 0.0001
										CHIKV LA Male vs CHIKV RA Male p = 0.8774
										LA = Ipsilateral Ankle
										RA = Contralateral Ankle

[truncated: 3 more sheets: #CD4+, %CD8+, #CD8+]
