# Supplementary material for: Chikungunya virus persists in joint-associated macrophages and promotes chronic disease in mice
Source: Nat Microbiol. 2026 Apr 1;11(5):1302–17. doi: 10.1038/s41564-026-02303-9 (PMC13171603; doi:10.1038/s41564-026-02303-9)
Supplement: Supplementary file 14 — Statistical source data. [file 41564_2026_2303_MOESM14_ESM.xlsx]

## Sheet: %CD4+
	Mock	CHIKV E1	CHIKV Ova-257
	41.3	58.2	59.8
	38.7	66.7	68.7
	37.7	55.2	56.3
	40.9	59.2	61
	31.3	57.1	61.2
	18.2	68.7	74.3
	27.4	35	36.6
	30.4	34.8	37.6
	28.6	46.2	48.5
		24.8	30

## Sheet: #CD4+
	Mock	CHIKV E1	CHIKV Ova-257
	2250	23322	24288
	4332	24444	26082
	3432	14478	16872
	2976	22806	22302
	1764	20232	22032
	819	32400	37872
	1107	5760	6264
	924	3717	4662
	1170	3009	3111
		5460	6240

## Sheet: %CD8+
	Mock	CHIKV E1	CHIKV Ova-257
	38.1	28.8	25.5
	39.7	19.5	18
	41.1	29.3	24.4
	38.3	31.7	30
	41.3	32.9	29.6
	49.4	21.3	16.7
	46.7	40.1	36
	41	44	40.5
	36.6	28.9	29.6
		52.1	50.3

## Sheet: #CD8+
	Mock	CHIKV E1	CHIKV Ova-257
	1890	10626	9936
	4446	6930	6426
	3828	6954	6954
	2784	12222	10962
	4872	11592	10656
	1365	10080	8496
	1512	3600	3816
	1188	7749	7812
	1575	3417	3060
		6900	6720
