# Supplementary material for: Chikungunya virus persists in joint-associated macrophages and promotes chronic disease in mice
Source: Nat Microbiol. 2026 Apr 1;11(5):1302–17. doi: 10.1038/s41564-026-02303-9 (PMC13171603; doi:10.1038/s41564-026-02303-9)
Supplement: Supplementary file 15 — Statistical source data. [file 41564_2026_2303_MOESM15_ESM.xlsx]

## Sheet: Fig 5B-Spleen % CD4
CHIKV Isotype Control	CHIKV Isotype Control	CHIKV Isotype Control	CHIKV Isotype Control	CHIKV Isotype Control	CHIKV Isotype Control	CHIKV GK1.5	CHIKV GK1.5	CHIKV GK1.5	CHIKV GK1.5	CHIKV GK1.5	CHIKV GK1.5
64.2	65.1	65.2	66.2			0.034	0.018	0.013	0.00864
p = < 0.0001

## Sheet: Fig 5B-Spleen # CD4+
CHIKV Isotype Control	CHIKV Isotype Control	CHIKV Isotype Control	CHIKV Isotype Control	CHIKV Isotype Control	CHIKV Isotype Control	CHIKV GK1.5	CHIKV GK1.5	CHIKV GK1.5	CHIKV GK1.5	CHIKV GK1.5	CHIKV GK1.5
5405400	7115400	7557600	5683400			2073.36	1007.48	733.44	467.4
p = < 0.0001

## Sheet: Fig 5D-Ankle %CD45+
Mock	Mock	Mock	Mock	Mock	Mock	CHIKV Isotype Control	CHIKV Isotype Control	CHIKV Isotype Control	CHIKV Isotype Control	CHIKV Isotype Control	CHIKV Isotype Control	CHIKV GK1.5	CHIKV GK1.5	CHIKV GK1.5	CHIKV GK1.5	CHIKV GK1.5	CHIKV GK1.5
23.2	28.9	29.7	22.6	21.3	21.9	38	39.8	45.1	46.1	38.4	41.2	33.2	33.5	43.9	39.5	44.2	35.5
Mock vs CHIKV Isotype p = < 0.0001
Mock vs CHIKV GK1.5 p = 0.0001
CHIKV Isotype vs CHIKV GK1.5 p = 0.4042

## Sheet: Fig 5D-Ankle #CD45+
Mock	Mock	Mock	Mock	Mock	Mock	CHIKV Isotype Control	CHIKV Isotype Control	CHIKV Isotype Control	CHIKV Isotype Control	CHIKV Isotype Control	CHIKV Isotype Control	CHIKV GK1.5	CHIKV GK1.5	CHIKV GK1.5	CHIKV GK1.5	CHIKV GK1.5	CHIKV GK1.5
684400	895900	905850	644100	692250	755550	1311000	1313400	1533400	1659600	1344000	1339000	1079000	1189250	1382850	1204750	1569100	1207000
Mock vs CHIKV Isotype p = < 0.0001
Mock vs CHIKV GK1.5 p = < 0.0001
CHIKV Isotype vs CHIKV GK1.5 p =0.2341

## Sheet: Fig 5F-Ankle %F480+
Mock	Mock	Mock	Mock	Mock	Mock	CHIKV Isotype Control	CHIKV Isotype Control	CHIKV Isotype Control	CHIKV Isotype Control	CHIKV Isotype Control	CHIKV Isotype Control	CHIKV GK1.5	CHIKV GK1.5	CHIKV GK1.5	CHIKV GK1.5	CHIKV GK1.5	CHIKV GK1.5
70.1	61	41.8	73.6	62.5	67.9	82.1	80.5	72.4	68.4	73.8	73.4	72.2	75.7	74.7	76.2	71.4	76.5
Mock vs CHIKV Isotype p = 0.0271
Mock vs CHIKV GK1.5 p = 0.0365
CHIKV Isotype vs CHIKV GK1.5 p = 0.9870

## Sheet: Fig 5F-Ankle #F480+
Mock	Mock	Mock	Mock	Mock	Mock	CHIKV Isotype Control	CHIKV Isotype Control	CHIKV Isotype Control	CHIKV Isotype Control	CHIKV Isotype Control	CHIKV Isotype Control	CHIKV GK1.5	CHIKV GK1.5	CHIKV GK1.5	CHIKV GK1.5	CHIKV GK1.5	CHIKV GK1.5
480850	545600	378200	473100	435500	514050	1076400	1056000	1108400	1137600	994000	984750	780000	901700	1033200	921100	1121800	921400
Mock vs CHIKV Isotype p = < 0.0001
Mock vs CHIKV GK1.5 p = < 0.0001
CHIKV Isotype vs CHIKV GK1.5 p = 0.0812

## Sheet: Fig 5H-Ankle %CD11b+CD11clow
Mock	Mock	Mock	Mock	Mock	Mock	CHIKV Isotype Control	CHIKV Isotype Control	CHIKV Isotype Control	CHIKV Isotype Control	CHIKV Isotype Control	CHIKV Isotype Control	CHIKV GK1.5	CHIKV GK1.5	CHIKV GK1.5	CHIKV GK1.5	CHIKV GK1.5	CHIKV GK1.5
87.1	84.5	86.7	86.2	88.6	83.6	85.6	82.9	86.9	87	85.5	87.2	81.4	83.1	84.8	88.1	85.9	87.4
Mock vs CHIKV Isotype p = 0.9721
Mock vs CHIKV GK1.5 p = 0.6787
CHIKV Isotype vs CHIKV GK1.5 p = 0.8097

## Sheet: Fig 5H-Ankle #CD11b+CD11clow
Mock	Mock	Mock	Mock	Mock	Mock	CHIKV Isotype Control	CHIKV Isotype Control	CHIKV Isotype Control	CHIKV Isotype Control	CHIKV Isotype Control	CHIKV Isotype Control	CHIKV GK1.5	CHIKV GK1.5	CHIKV GK1.5	CHIKV GK1.5	CHIKV GK1.5	CHIKV GK1.5
418900	461900	329400	407550	383500	427800	921150	874500	962200	990000	850500	858000	633750	749050	875700	811300	962050	805800
Mock vs CHIKV Isotype p = < 0.0001
Mock vs CHIKV GK1.5 p = < 0.0001
CHIKV Isotype vs CHIKV GK1.5 p = 0.0839

## Sheet: Fig 5J-%CD45+
Mock	Mock	Mock	CHIKV Isotype Control	CHIKV Isotype Control	CHIKV Isotype Control	CHIKV MHCII mAb	CHIKV MHCII mAb	CHIKV MHCII mAb
19.5	22.5	33.8	31.7	39.9	38.3	36.3	41.7	40.1
Mock vs CHIKV Isotype p = 0.0855
CHIKV Isotype vs CHIKV MHCII mAb p = 0.8073

## Sheet: Fig 5J-#CD45+
Mock	Mock	Mock	CHIKV Isotype Control	CHIKV Isotype Control	CHIKV Isotype Control	CHIKV MHCII mAb	CHIKV MHCII mAb	CHIKV MHCII mAb
685150	604800	1122000	1036200	1373100	1394300	1371800	1262700	1200000
Mock vs CHIKV Isotype p = 0.0717
CHIKV Isotype vs CHIKV MHCII mAb p = 0.9979

[truncated: 17 more sheets: Fig 5L-%F480+, Fig 5L-#F480+, Fig 5N-%CD11b+CD11clow, Fig 5N-#CD11b+CD11clow, Fig 5P-%MHCII+, Fig 5P-#MHCII+, Fig 5P-MHCII gMFI, Fig 5R-%CD4+, Fig 5R-#CD4+, Fig 5S-%CD8+, Fig 5S-#CD8+, Fig 5T-TNF, Fig 5T-IL1B, Fig 5T-NLRP3, Fig 5T-Ifng, Fig 5T-H2-Aa, Fig 5U-CHIKV RNA Copies]
