# Supplementary material for: Chikungunya virus persists in joint-associated macrophages and promotes chronic disease in mice
Source: Nat Microbiol. 2026 Apr 1;11(5):1302–17. doi: 10.1038/s41564-026-02303-9 (PMC13171603; doi:10.1038/s41564-026-02303-9)
Supplement: Supplementary file 16 — Statistical source data. [file 41564_2026_2303_MOESM16_ESM.xlsx]

## Sheet: Fig 6A-E-%MHCII
Mock	Mock	Mock	Mock	Mock	Mock	CHIKV	CHIKV	CHIKV	CHIKV	CHIKV	CHIKV	MAYV	MAYV	MAYV	MAYV	MAYV	MAYV	RRV	RRV	RRV	RRV	RRV	RRV
10.7	11.3	11.8	8.89	12.6	13	73.3	74.5	81.8	61.9	72	73.9	76.1	74.5	76.7	72.8	70.4	66.5	45.7	61.9	64.6	31.3	38.8	33.6
Mock vs CHIKV p = < 0.0001
Mock vs MAYV p = < 0.0001
Mock vs RRV p = < 0.0001

## Sheet: Fig 6A-E-#MHCII
Mock	Mock	Mock	Mock	Mock	Mock	CHIKV	CHIKV	CHIKV	CHIKV	CHIKV	CHIKV	MAYV	MAYV	MAYV	MAYV	MAYV	MAYV	RRV	RRV	RRV	RRV	RRV	RRV
32160	30800	35955	46565	64860	62700	594750	614250	780100	497000	590400	596250	473000	516000	628300	569500	489900	540200	200175	238000	308700	180950	167050	186600
Mock vs CHIKV p = < 0.0001
Mock vs MAYV p = < 0.0001
Mock vs RRV p = 0.0006

## Sheet: Fg 6A-E-gMFI MHCII
Mock	Mock	Mock	Mock	Mock	Mock	CHIKV	CHIKV	CHIKV	CHIKV	CHIKV	CHIKV	MAYV	MAYV	MAYV	MAYV	MAYV	MAYV	RRV	RRV	RRV	RRV	RRV	RRV
1.00097	1.00371	0.99532	0.953194	1.02385	1.02295	8.74552	9.18857	12.2025	5.5976	8.05582	8.27845	10.6565	9.97769	9.29209	8.00952	7.39483	6.39323	3.96248	6.1474	6.81673	1.89462	2.40185	2.12215
Mock vs CHIKV p = < 0.0001
Mock vs MAYV p = < 0.0001
Mock vs RRV p = 0.0393

## Sheet: Fig 6A-E-%CD4
Mock	Mock	Mock	Mock	Mock	Mock	CHIKV	CHIKV	CHIKV	CHIKV	CHIKV	CHIKV	MAYV	MAYV	MAYV	MAYV	MAYV	MAYV	RRV	RRV	RRV	RRV	RRV	RRV
37.1	40.3	39.3	43.1	41	42.8	79.2	77.6	70.3	69.3	79	77.6	67	73.3	77.5	73.6	64.6	71.9	56	40.1	56.7	46.2	51.1	48.9
Mock vs CHIKV p = < 0.0001
Mock vs MAYV p = < 0.0001
Mock vs RRV p = 0.0127

## Sheet: Fig 6A-E-#CD4
Mock	Mock	Mock	Mock	Mock	Mock	CHIKV	CHIKV	CHIKV	CHIKV	CHIKV	CHIKV	MAYV	MAYV	MAYV	MAYV	MAYV	MAYV	RRV	RRV	RRV	RRV	RRV	RRV
8880	8360	8930	5695	6210	5940	95875	79695	78590	42350	57960	49875	58850	91200	89060	63985	58305	53280	74715	67800	125195	24500	27625	21600
Mock vs CHIKV p = 0.0019
Mock vs MAYV p = 0.0014
Mock vs RRV p = 0.0102

## Sheet: Fig 6A-E-%CD8
Mock	Mock	Mock	Mock	Mock	Mock	CHIKV	CHIKV	CHIKV	CHIKV	CHIKV	CHIKV	MAYV	MAYV	MAYV	MAYV	MAYV	MAYV	RRV	RRV	RRV	RRV	RRV	RRV
52	48.1	50.9	34.4	41.7	38	16	16.9	22.1	22.8	13.2	14.2	27	22.3	17.4	19.3	28.9	21.6	38.1	54.7	39.7	43.7	40.7	41.9
Mock vs CHIKV p = < 0.0001
Mock vs MAYV p = < 0.0001
Mock vs RRV p = 0.9876

## Sheet: Fig 6A-E-#CD8
Mock	Mock	Mock	Mock	Mock	Mock	CHIKV	CHIKV	CHIKV	CHIKV	CHIKV	CHIKV	MAYV	MAYV	MAYV	MAYV	MAYV	MAYV	RRV	RRV	RRV	RRV	RRV	RRV
12240	9900	11515	4690	6555	5280	19500	17325	24650	14000	9720	9000	23650	27600	20130	16750	26220	15910	50745	92400	87710	23450	22100	18600
Mock vs CHIKV p = 0.9594
Mock vs MAYV p = 0.6690
Mock vs RRV p = 0.0030

## Sheet: Fig 6F-Viral RNA Copies
CHIKV	CHIKV	CHIKV	MAYV	MAYV	MAYV	RRV	RRV	RRV
1.73682e+06	2.56054e+06	2.02794e+06	56530.5	32309.5	34027.2	2.70914e+06	1.32238e+06	4.67598e+06

## Sheet: Fig 6G-% Total viral RNA
Fig 6G RTqPCR Numbers
CHIKV All Other Cells	CHIKV All Other Cells	CHIKV All Other Cells	CHIKV All Other Cells	CHIKV All Other Cells	CHIKV All Other Cells			CHIKV Macrophages	CHIKV Macrophages	CHIKV Macrophages	CHIKV Macrophages	CHIKV Macrophages	CHIKV Macrophages			MAYV All Other Cells	MAYV All Other Cells	MAYV All Other Cells	MAYV All Other Cells	MAYV All Other Cells	MAYV All Other Cells			MAYV Macrophages	MAYV Macrophages	MAYV Macrophages	MAYV Macrophages	MAYV Macrophages	MAYV Macrophages			RRV All Other Cells	RRV All Other Cells	RRV All Other Cells	RRV All Other Cells	RRV All Other Cells	RRV All Other Cells			RRV Macrophages	RRV Macrophages	RRV Macrophages	RRV Macrophages	RRV Macrophages	RRV Macrophages
2.88242	4.6999	2.89885	22.766	30.043	22.218			97.1176	95.3001	97.1011	77.234	69.957	77.782			1.55581	4.36027	0.645525	0	8.047	3.897			98.4442	95.6397	99.3545	100	91.953	96.103			23.0068	20.6183	30.557	19.585	18.174	31.084			76.9932	79.3817	69.443	80.415	81.826	68.916
CHIKV AOC vs CHIKV Macrophages p = < 0.0001
MAYV AOC vs MAYV Macrophages p = < 0.0001
RRV AOC vs RRV Macrophages p = < 0.0001
